# Supplementary material for: Lipase-Catalyzed Production of Sorbitol Laurate in a “2-in-1” Deep Eutectic System: Factors Affecting the Synthesis and Scalability
Source: Molecules. 2021 May 7;26(9):2759. doi: 10.3390/molecules26092759 (PMC8124474; doi:10.3390/molecules26092759)
Supplement: Supplementary file 1 [file molecules-26-02759-s001.zip]

Archive with 9 entries (8 files):
- molecules-1211424-supplementary/Supplementary/
- molecules-1211424-supplementary/Supplementary/Supplementary Figure S1.pdf
- molecules-1211424-supplementary/Supplementary/Supplementary Figure S2.pdf
- molecules-1211424-supplementary/Supplementary/Supplementary Figure S3.pdf
- molecules-1211424-supplementary/Supplementary/Supplementary Figure S4.pdf
- molecules-1211424-supplementary/Supplementary/Supplementary Figure S5.pdf
- molecules-1211424-supplementary/Supplementary/Supplementary Figure S6.pdf
- molecules-1211424-supplementary/Supplementary/Supplementary Figure S7.pdf
- molecules-1211424-supplementary/Supplementary/Supplementary Figure S8.pdf
